# Supplementary material for: New predictive model of the touchdown times in a high level 110 m hurdles
Source: PLoS One. 2022 Dec 2;17(12):e0278651. doi: 10.1371/journal.pone.0278651 (PMC9718393; doi:10.1371/journal.pone.0278651)
Supplement: S1 Data — (CSV) [file pone.0278651.s001.csv]

Time	App	TD1	TD2	TD3	TD4	TD5	TD6	TD7	TD8	TD9	Run-in
12.91	2.52	3.57	4.56	5.54	6.53	7.51	8.51	9.51	10.53	11.56	1.35
12.93	2.5	3.53	4.5	5.49	6.48	7.48	8.48	9.5	10.53	11.56	1.37
13.04	2.48	3.54	4.54	5.55	6.54	7.56	8.57	9.58	10.6	11.63	1.41
13.1	2.45	3.46	4.44	5.42	6.43	7.41	8.43	9.46	10.52	11.62	1.48
13.14	2.54	3.58	4.58	5.59	6.58	7.59	8.6	9.61	10.65	11.7	1.44
13.14	2.54	3.6	4.61	5.6	6.59	7.6	8.62	9.65	10.7	11.74	1.4
13.15	2.62	3.66	4.66	5.67	6.67	7.68	8.69	9.7	10.76	11.81	1.34
13.15	2.56	3.6	4.61	5.6	6.6	7.62	8.63	9.66	10.71	11.77	1.38
13.15	2.54	3.58	4.61	5.61	6.62	7.64	8.66	9.69	10.74	11.78	1.37
13.17	2.58	3.62	4.64	5.65	6.68	7.67	8.69	9.73	10.76	11.8	1.37
13.18	2.54	3.58	4.61	5.62	6.61	7.64	8.65	9.66	10.71	11.77	1.41
13.18	2.5	3.54	4.54	5.55	6.56	7.57	8.62	9.67	10.74	11.8	1.38
13.18	2.58	3.64	4.67	5.66	6.68	7.68	8.67	9.73	10.76	11.8	1.38
13.2	2.55	3.6	4.62	5.63	6.61	7.63	8.65	9.69	10.73	11.81	1.39
13.21	2.56	3.58	4.61	5.61	6.6	7.66	8.69	9.71	10.78	11.84	1.37
13.21	2.54	3.59	4.57	5.58	6.58	7.59	8.59	9.63	10.69	11.76	1.45
13.24	2.58	3.64	4.66	5.68	6.69	7.68	8.69	9.73	10.78	11.84	1.4
13.26	2.53	3.6	4.62	5.66	6.71	7.72	8.74	9.79	10.84	11.93	1.33
13.28	2.51	3.59	4.61	5.64	6.66	7.68	8.7	9.72	10.75	11.8	1.48
13.29	2.53	3.61	4.64	5.69	6.72	7.75	8.78	9.82	10.86	11.91	1.38
13.29	2.58	3.64	4.66	5.67	6.69	7.7	8.73	9.74	10.79	11.86	1.43
13.3	2.57	3.6	4.64	5.62	6.65	7.64	8.63	9.64	10.67	11.78	1.52
13.3	2.5	3.56	4.58	5.6	6.64	7.66	8.68	9.7	10.72	11.76	1.55
13.3	2.54	3.6	4.62	5.64	6.65	7.68	8.73	9.78	10.84	11.91	1.39
13.31	2.59	3.64	4.66	5.67	6.69	7.71	8.73	9.76	10.82	11.88	1.43
13.31	2.61	3.66	4.7	5.72	6.75	7.78	8.81	9.85	10.9	11.98	1.33
13.32	2.6	3.64	4.69	5.75	6.78	7.79	8.81	9.84	10.89	11.94	1.38
13.34	2.58	3.63	4.66	5.69	6.71	7.73	8.76	9.81	10.86	11.93	1.41
13.36	2.56	3.6	4.62	5.66	6.69	7.72	8.77	9.83	10.89	11.97	1.39
13.36	2.54	3.58	4.62	5.66	6.68	7.7	8.74	9.8	10.86	11.92	1.44
13.36	2.55	3.59	4.62	5.64	6.67	7.71	8.74	9.79	10.87	11.95	1.41
13.36	2.54	3.59	4.61	5.64	6.66	7.69	8.73	9.78	10.84	11.92	1.44
13.36	2.56	3.61	4.65	5.69	6.72	7.75	8.78	9.8	10.85	11.91	1.45
13.36	2.66	3.7	4.74	5.77	6.78	7.81	8.84	9.87	10.94	12	1.36
13.37	2.59	3.65	4.69	5.74	6.76	7.79	8.82	9.85	10.87	11.92	1.45
13.37	2.66	3.73	4.77	5.8	6.83	7.82	8.84	9.84	10.91	11.97	1.41
13.38	2.58	3.62	4.65	5.67	6.7	7.72	8.75	9.81	10.86	11.95	1.43
13.38	2.58	3.62	4.64	5.66	6.69	7.74	8.77	9.82	10.87	11.94	1.44
13.39	2.53	3.6	4.62	5.64	6.67	7.69	8.71	9.78	10.83	11.94	1.45
13.45	2.56	3.6	4.63	5.66	6.69	7.72	8.77	9.84	10.91	12.01	1.44
13.45	2.54	3.61	4.66	5.69	6.7	7.76	8.79	9.84	10.91	12.02	1.43
13.46	2.56	3.63	4.66	5.7	6.73	7.77	8.82	9.88	10.95	12.03	1.43
13.46	2.58	3.64	4.68	5.72	6.77	7.8	8.86	9.9	10.97	12.09	1.37
13.47	2.54	3.61	4.67	5.71	6.75	7.79	8.82	9.9	10.98	12.06	1.41
13.48	2.56	3.6	4.63	5.66	6.7	7.74	8.78	9.85	10.93	12.03	1.45
13.48	2.52	3.62	4.66	5.7	6.77	7.81	8.85	9.92	10.97	12.07	1.41
13.49	2.6	3.66	4.71	5.75	6.78	7.83	8.9	9.96	11.05	12.13	1.36
13.49	2.57	3.62	4.66	5.7	6.73	7.77	8.83	9.89	10.95	12.05	1.44
13.49	2.6	3.7	4.73	5.75	6.77	7.81	8.84	9.93	10.99	12.08	1.41
13.5	2.6	3.65	4.67	5.7	6.74	7.78	8.85	9.92	10.99	12.09	1.41
13.5	2.57	3.62	4.67	5.73	6.78	7.83	8.87	9.93	10.98	12.08	1.42
13.5	2.53	3.58	4.62	5.63	6.66	7.7	8.73	9.82	10.92	12.03	1.47
13.51	2.57	3.62	4.68	5.72	6.76	7.8	8.84	9.9	10.96	12.05	1.46
13.51	2.58	3.63	4.68	5.72	6.77	7.83	8.88	9.95	11.02	12.1	1.41
13.51	2.62	3.7	4.73	5.76	6.81	7.85	8.9	9.96	11.04	12.12	1.39
13.52	2.6	3.66	4.71	5.75	6.78	7.83	8.9	9.96	11.05	12.13	1.39
13.52	2.58	3.63	4.67	5.73	6.75	7.81	8.86	9.93	11	12.1	1.42
13.53	2.67	3.74	4.77	5.81	6.87	7.91	8.96	10.02	11.1	12.18	1.35
13.54	2.59	3.65	4.68	5.7	6.74	7.77	8.8	9.85	10.96	12.08	1.46
13.55	2.61	3.69	4.74	5.78	6.83	7.89	8.94	10	11.07	12.17	1.38
13.56	2.56	3.62	4.68	5.73	6.77	7.83	8.89	9.96	11.05	12.14	1.42
13.56	2.66	3.73	4.77	5.8	6.84	7.88	8.9	9.95	11	12.14	1.42
13.57	2.67	3.74	4.77	5.81	6.87	7.91	8.96	10.02	11.1	12.18	1.39
13.57	2.61	3.69	4.74	5.78	6.83	7.89	8.94	10	11.07	12.17	1.4
13.57	2.62	3.69	4.72	5.75	6.79	7.82	8.86	9.93	11	12.09	1.48
13.57	2.68	3.77	4.8	5.84	6.86	7.92	8.96	10.02	11.09	12.17	1.4
13.58	2.59	3.63	4.71	5.76	6.79	7.88	8.97	10.02	11.08	12.21	1.37
13.59	2.6	3.69	4.73	5.77	6.82	7.86	8.91	9.97	11.03	12.1	1.49
13.6	2.61	3.69	4.77	5.83	6.86	7.91	8.95	10.01	11.07	12.15	1.45
13.6	2.62	3.7	4.73	5.77	6.8	7.82	8.9	9.96	11.02	12.15	1.45
13.61	2.66	3.73	4.77	5.82	6.86	7.92	8.98	10.04	11.12	12.22	1.39
13.61	2.62	3.68	4.79	5.87	6.92	7.97	9	10.05	11.1	12.16	1.45
13.63	2.6	3.68	4.76	5.83	6.88	7.92	8.99	10.03	11.1	12.2	1.43
13.64	2.66	3.73	4.77	5.82	6.86	7.92	8.98	10.04	11.12	12.22	1.42
13.64	2.64	3.71	4.78	5.83	6.89	7.95	9.01	10.09	11.2	12.32	1.32
13.64	2.6	3.66	4.71	5.74	6.83	7.9	8.99	10.07	11.16	12.24	1.4
13.64	2.61	3.66	4.73	5.77	6.83	7.87	8.91	10	11.1	12.21	1.43
13.65	2.6	3.66	4.72	5.75	6.8	7.86	8.92	9.99	11.07	12.18	1.47
13.65	2.63	3.66	4.7	5.76	6.79	7.86	8.9	9.98	11.06	12.19	1.46
13.65	2.59	3.65	4.7	5.74	6.8	7.86	8.92	10	11.1	12.21	1.44
13.67	2.57	3.65	4.71	5.75	6.82	7.86	8.92	10	11.08	12.2	1.47
13.67	2.63	3.69	4.74	5.79	6.82	7.88	8.96	10.04	11.12	12.21	1.46
13.67	2.56	3.64	4.69	5.75	6.82	7.89	8.95	10.02	11.12	12.23	1.44
13.69	2.64	3.72	4.76	5.79	6.82	7.87	8.92	9.99	11.1	12.2	1.49
13.7	2.67	3.75	4.82	5.91	6.95	8.01	9.06	10.1	11.18	12.27	1.43
13.7	2.57	3.67	4.73	5.78	6.81	7.83	8.89	9.95	11.06	12.2	1.5
13.71	2.64	3.73	4.8	5.85	6.91	7.97	9.04	10.11	11.18	12.26	1.45
13.71	2.58	3.65	4.7	5.74	6.78	7.83	8.9	9.98	11.08	12.19	1.52
13.72	2.58	3.66	4.75	5.81	6.86	7.92	8.98	10.06	11.16	12.26	1.46
13.74	2.59	3.67	4.74	5.8	6.87	7.93	8.99	10.07	11.15	12.26	1.48
13.74	2.58	3.65	4.7	5.76	6.82	7.88	8.96	10.06	11.16	12.28	1.46
13.74	2.72	3.83	4.88	5.92	6.95	7.99	9.04	10.1	11.16	12.26	1.48
13.75	2.62	3.68	4.72	5.76	6.82	7.87	8.96	10.05	11.13	12.29	1.46
13.76	2.64	3.71	4.78	5.83	6.89	7.95	9.01	10.09	11.2	12.32	1.44
13.76	2.68	3.75	4.82	5.86	6.93	7.98	9.05	10.12	11.21	12.33	1.43
13.76	2.64	3.71	4.77	5.83	6.87	7.92	8.99	10.07	11.18	12.29	1.47
13.76	2.59	3.7	4.77	5.86	6.95	8.03	9.08	10.16	11.24	12.33	1.43
13.77	2.64	3.7	4.78	5.87	6.92	8	9.07	10.16	11.24	12.32	1.45
13.77	2.53	3.61	4.67	5.73	6.78	7.86	8.94	10.05	11.16	12.3	1.47
13.78	2.64	3.73	4.79	5.83	6.89	7.95	9.04	10.12	11.23	12.35	1.43
13.78	2.6	3.68	4.74	5.81	6.87	7.95	9.02	10.11	11.2	12.3	1.48
13.79	2.6	3.67	4.73	5.78	6.84	7.9	8.99	10.08	11.17	12.32	1.47
13.8	2.62	3.69	4.75	5.78	6.86	7.95	9.03	10.11	11.19	12.31	1.49
13.81	2.6	3.69	4.76	5.81	6.89	7.97	9.04	10.12	11.22	12.34	1.47
13.81	2.61	3.71	4.76	5.83	6.9	7.98	9.06	10.14	11.24	12.34	1.47
13.81	2.58	3.64	4.71	5.78	6.86	7.92	9.01	10.11	11.22	12.35	1.46
13.82	2.64	3.72	4.79	5.84	6.9	7.97	9.05	10.15	11.27	12.39	1.43
13.82	2.61	3.67	4.72	5.76	6.81	7.87	8.95	10.08	11.2	12.31	1.51
13.82	2.58	3.67	4.75	5.83	6.88	7.96	9.04	10.12	11.24	12.35	1.47
13.83	2.7	3.79	4.85	5.89	6.95	8.01	9.1	10.18	11.29	12.41	1.42
13.83	2.65	3.73	4.8	5.87	6.92	7.97	9.05	10.14	11.24	12.36	1.47
13.84	2.67	3.77	4.85	5.92	6.97	8.02	9.06	10.13	11.22	12.34	1.5
13.85	2.69	3.77	4.81	5.87	6.93	8	9.08	10.18	11.29	12.41	1.44
13.85	2.64	3.73	4.8	5.85	6.91	7.97	9.04	10.15	11.23	12.34	1.51
13.86	2.63	3.71	4.76	5.84	6.89	7.96	9.04	10.14	11.23	12.35	1.51
13.86	2.61	3.68	4.77	5.83	6.9	7.95	9.04	10.13	11.23	12.35	1.51
13.88	2.6	3.69	4.76	5.81	6.87	7.94	9.01	10.11	11.24	12.37	1.51
13.88	2.6	3.71	4.77	5.83	6.89	7.95	9.04	10.14	11.24	12.37	1.51
13.89	2.66	3.76	4.85	5.9	6.97	8.05	9.12	10.2	11.29	12.39	1.5
13.91	2.55	3.64	4.7	5.75	6.84	7.93	9.02	10.15	11.28	12.42	1.49
13.91	2.65	3.72	4.8	5.86	6.94	8	9.09	10.2	11.33	12.46	1.45
13.92	2.64	3.74	4.79	5.87	6.94	8.01	9.1	10.2	11.3	12.42	1.5
13.93	2.65	3.73	4.79	5.85	6.92	8.01	9.11	10.22	11.32	12.45	1.48
13.94	2.6	3.69	4.77	5.87	6.96	8.05	9.14	10.24	11.35	12.48	1.46
13.95	2.66	3.74	4.81	5.9	6.98	8.05	9.16	10.26	11.38	12.49	1.46
13.96	2.69	3.77	4.86	5.92	7	8.08	9.19	10.29	11.39	12.52	1.44
13.96	2.63	3.78	4.86	5.95	7.03	8.09	9.16	10.28	11.38	12.51	1.45
13.97	2.65	3.73	4.77	5.82	6.89	7.96	9.07	10.17	11.29	12.42	1.55
13.97	2.67	3.76	4.83	5.91	6.99	8.08	9.18	10.29	11.4	12.51	1.46
13.99	2.64	3.72	4.79	5.87	6.95	8.05	9.15	10.26	11.39	12.52	1.47
14	2.66	3.74	4.81	5.9	6.97	8.06	9.15	10.26	11.37	12.5	1.5
14.07	2.74	3.84	4.89	5.97	7.04	8.12	9.22	10.32	11.44	12.58	1.49
14.09	2.62	3.7	4.8	5.87	6.97	8.07	9.18	10.29	11.43	12.59	1.5
14.09	2.66	3.79	4.92	5.99	7.09	8.19	9.28	10.38	11.49	12.61	1.48
14.11	2.73	3.84	4.94	6.05	7.13	8.23	9.32	10.43	11.54	12.67	1.44
14.11	2.65	3.77	4.88	5.98	7.07	8.17	9.29	10.41	11.54	12.66	1.45
14.12	2.7	3.8	4.9	6	7.1	8.2	9.28	10.4	11.51	12.63	1.49
14.12	2.71	3.82	4.94	6.03	7.13	8.21	9.31	10.42	11.52	12.62	1.5
14.16	2.58	3.68	4.76	5.85	6.92	8.01	9.11	10.21	11.45	12.64	1.52
14.17	2.69	3.79	4.88	5.96	7.05	8.15	9.25	10.38	11.51	12.67	1.5
14.2	2.67	3.76	4.84	5.92	7.03	8.14	9.25	10.36	11.36	12.53	1.67
14.21	2.59	3.69	4.76	5.84	6.92	8.02	9.13	10.28	11.47	12.65	1.56
14.25	2.65	3.75	4.83	5.92	7	8.11	9.25	10.38	11.52	12.7	1.55
14.28	2.73	3.83	4.93	6	7.11	8.21	9.32	10.43	11.57	12.73	1.55
14.29	2.76	3.87	4.98	6.08	7.2	8.3	9.43	10.55	11.68	12.81	1.48
14.31	2.65	3.76	4.88	5.99	7.08	8.18	9.29	10.44	11.58	12.74	1.57
14.32	2.69	3.82	4.95	6.05	7.15	8.26	9.37	10.5	11.65	12.8	1.52
14.35	2.7	3.83	4.94	6.06	7.18	8.33	9.48	10.61	11.77	12.9	1.45
14.43	2.66	3.75	4.89	5.99	7.11	8.24	9.43	10.6	11.78	12.99	1.44
14.44	2.74	3.86	4.99	6.11	7.2	8.33	9.44	10.6	11.75	12.91	1.53
14.47	2.69	3.83	4.92	6.02	7.13	8.27	9.4	10.56	11.71	12.91	1.56
