# Supplementary material for: New predictive model of the touchdown times in a high level 110 m hurdles
Source: PLoS One. 2022 Dec 2;17(12):e0278651. doi: 10.1371/journal.pone.0278651 (PMC9718393; doi:10.1371/journal.pone.0278651)
Supplement: S2 Data — (IPYNB) [file pone.0278651.s002.ipynb]

# %% [code]
import matplotlib.pyplot as plt
import numpy as np
import pandas as pd
from sklearn.linear_model import LinearRegression
from sklearn.metrics import mean_absolute_error
from sklearn.metrics import mean_squared_error
from sklearn.metrics import r2_score
from sklearn.model_selection import LeaveOneOut
from sklearn.preprocessing import StandardScaler


%matplotlib inline
%config Completer.use_jedi = False

# %% [markdown]
### Load dataset

# %% [code]
dataset = []
num_hurdles = 10

with open("./python/110m hurdle predict.csv") as f:
    f.readline()  # remove header
    for l in f:
        race = list(map(float, l.split(",")))
        dataset.append(race)
dataset = np.array(dataset)        

# %% [code]
# from the Table 2 of Miyashiro et al. 
miyashiro_coefficinents = [
    [0.1159, 1.0385],  # 1st touchdown
    [0.1778, 1.2742],  # 2nd
    [0.2554, 1.2722],  # 3
    [0.3357, 1.2294],
    [0.4267, 1.0371],
    [0.5124, 0.9236],
    [0.6099, 0.6509],
    [0.7069, 0.3953],
    [0.8019, 0.1799],
    [0.8961, -0.0120]  # 10th touchdown
]

miyashiro_coefficinents = np.array(miyashiro_coefficinents)

# %% [code]
race_times = dataset[:, 0]
touchdown_lists = dataset[:, 1:]

print(
    "the number of races: {}, the number of touchdowns: {}".format(
        *touchdown_lists.shape
    ))

# %% [code]
def linear_regression(X_train, y_train, X_test):
    # Fit linear regression and return prediction of a touchdown time given `X_test`,
    # and model's coefficients and intercept for analysis.
    
    model = LinearRegression()
    model.fit(X_train, y_train)
    return model.predict(X_test)[0], model.coef_, model.intercept_


# %% [code]
prediction_results = {}
equation_results = {}

# %% [markdown]
## Fitting

# %% [markdown]
### Miyashiro et al.
Given race time, predict each touchdown time with linear regression

# %% [code]
predictions = []
loo = LeaveOneOut()
for _, test_index in loo.split(race_times, touchdown_lists):

    X_test = race_times[test_index]
    X_test = np.concatenate([X_test, [1.]])

    predictions.append(miyashiro_coefficinents.dot(X_test))
    
prediction_results["Miyashiro et al."] = np.array(predictions)


# %% [markdown]
### Fitting on our dataset

# %% [code]
predictions = []
equations = []
loo = LeaveOneOut()
for train_indices, test_index in loo.split(race_times, touchdown_lists):

    y_train = touchdown_lists[train_indices]

    X_train = race_times[train_indices].reshape(-1, 1)
    X_test = race_times[test_index].reshape(-1, 1)

    predicted_touchdowns_per_player, coeff, intercept = linear_regression(X_train, y_train, X_test)

    weights = np.full((num_hurdles, 2), np.NaN)  # num_hurdles + race_time + intercept
    weights[:, 1] = intercept
    weights[:, 0] = coeff.flatten()
        
    predictions.append(predicted_touchdowns_per_player)
    equations.append(weights)
    
prediction_results["Proposed"] = np.array(predictions)
equation_results["Proposed"] = np.array(equations)

# %% [markdown]
### Calculate averaged linear equation

# %% [code]
equations_data = []
for method, learned_weights in equation_results.items():

    mean_weights = learned_weights.mean(axis=0)
    std_weights = learned_weights.std(axis=0)
    
    for target_touchdown_position, (mean, std) in enumerate(zip(mean_weights, std_weights), start=1):


        equations_data.append(
            ["mean", target_touchdown_position] + list(mean)
        )
        equations_data.append(
            ["std", target_touchdown_position] + list(std)
        )        

        
df = pd.DataFrame(
    np.array(equations_data),
    columns=["stat_type", "target touchdown", "race time coeff.", "intercept"],
    
)
df["target touchdown"] = df["target touchdown"].astype(int)
df = df.sort_values(["target touchdown"])
# df.to_csv("weights.csv")
df

# %% [markdown]
### Evaluation: calculate $R^2$, MSE, and MAE

# %% [code]
r2_results = []
mse_results = []
mae_results = []


for method, predicted_scores in prediction_results.items():
    if "Proposed_scaled" in method:
        continue

    r2_results_per_touchdown = []
    mse_results_per_touchdown = []
    mae_results_per_touchdown = []    

    
    for c in range(num_hurdles):

        r2_results_per_touchdown.append(
            r2_score(touchdown_lists[:, c], predicted_scores[:, c])
        )        
        mse_results_per_touchdown.append(
            mean_squared_error(touchdown_lists[:, c], predicted_scores[:, c])
        )
        mae_results_per_touchdown.append(
            mean_absolute_error(touchdown_lists[:, c], predicted_scores[:, c])
        )        


    r2_results.append(r2_results_per_touchdown + [np.mean(r2_results_per_touchdown), np.std(r2_results_per_touchdown)])
    mse_results.append(mse_results_per_touchdown + [np.mean(mse_results_per_touchdown), np.std(mse_results_per_touchdown)])
    mae_results.append(mae_results_per_touchdown + [np.mean(mae_results_per_touchdown), np.std(mae_results_per_touchdown)])    


# %% [markdown]
### Fitting on scaled data and evaluation

# %% [code]
predictions = []
true_values = []
loo = LeaveOneOut()

for train_indices, test_index in loo.split(race_times, touchdown_lists):

    y_train = touchdown_lists[train_indices]
    X_train = race_times[train_indices].reshape(-1, 1)
    X_test = race_times[test_index].reshape(-1, 1)
    
    scaler = StandardScaler()
    y_train = scaler.fit_transform(y_train)
    
    predicted_touchdowns_per_player, coeff, intercept = linear_regression(X_train, y_train, X_test)
        
    predictions.append(predicted_touchdowns_per_player)
    scaled_test_target = scaler.transform(touchdown_lists[test_index])
    true_values.extend(scaled_test_target)

    
predictions = np.array(predictions)
true_values = np.array(true_values)

r2_results_per_touchdown = []
mse_results_per_touchdown = []
mae_results_per_touchdown = []    


for c in range(num_hurdles):

    r2_results_per_touchdown.append(
        r2_score(true_values[:, c], predictions[:, c])
    )        
    mse_results_per_touchdown.append(
        mean_squared_error(true_values[:, c], predictions[:, c])
    )
    mae_results_per_touchdown.append(
        mean_absolute_error(true_values[:, c], predictions[:, c])
    )        


r2_results.append(r2_results_per_touchdown + [np.mean(r2_results_per_touchdown), np.std(r2_results_per_touchdown)])
mse_results.append(mse_results_per_touchdown + [np.mean(mse_results_per_touchdown), np.std(mse_results_per_touchdown)])
mae_results.append(mae_results_per_touchdown + [np.mean(mae_results_per_touchdown), np.std(mae_results_per_touchdown)])    


# %% [markdown]
### MSE

# %% [code]
index = ("Miyashiro et al.", "Proposed", "Proposed_scaled")
print("MSE")
pd.DataFrame(
    np.array(mse_results),
    columns=[f"{c}H" for c in range(1, 11)] + ["avg.", "std"], index=index
)


# %% [markdown]
## MAE

# %% [code]
pd.DataFrame(
    np.array(mae_results),
    columns=[f"{c}H" for c in range(1, 11)] + ["avg.", "std"], index=index
)


# %% [markdown]
### $R^2$

# %% [code]
pd.DataFrame(
    np.array(r2_results),
    columns=[f"{c}H" for c in range(1, 11)] + ["avg.", "std"], index=index
)

# %% [markdown]
## Interval speed

# %% [code]
intervals = np.ones(9) * 9.14
intervals

# %% [code]
labels = index
num_neibhgours = 3
data = []
x = np.arange(1, 10)

for player_id, (true_touchdown_list, race_time) in enumerate(zip(touchdown_lists, race_times), start=1):

    start_id = max(player_id-num_neibhgours, 0)
    end_id = min(player_id+num_neibhgours+1, len(touchdown_lists))

    averaged_true_touchdowns = touchdown_lists[start_id:end_id].mean(axis=0)

    substract = np.roll(averaged_true_touchdowns, 1)[1:]    
    speed = intervals / (averaged_true_touchdowns[1:] - substract)

    plt.plot(x, speed, "-", label="True")

    time = race_times[start_id:end_id].mean(axis=0)    

    data_per_player = [player_id, time]
    data_per_player += list(speed)    
    for label, predicted in prediction_results.items():
        averaged_pred_touchdowns = predicted[start_id:end_id].mean(axis=0)    
        substract = np.roll(averaged_pred_touchdowns, 1)[1:]
        speed = intervals / (averaged_pred_touchdowns[1:] - substract)
        data_per_player += list(speed)
        plt.plot(x, speed, "--", label=label)

    plt.title(f"{player_id}: {time}sec")
    plt.legend()

    plt.show()
    data.append(np.array(data_per_player))


# %% [code]
df = pd.DataFrame(
    np.array(data),
    columns=["player_id", "average_time"] + 
    [f"{i}th interval ({method})" for method in ["True", "Miyashiro et al.", "Proposed"] for i in range(1, 10) ],
)
df["player_id"] = df["player_id"].astype(int)
df = df.sort_values(["player_id"])
df.to_csv("average_speed.csv")
df

# %% [code]
